# Supplementary material for: The PI3K/AKT Pathway Is Activated by HGF in NT2D1 Non-Seminoma Cells and Has a Role in the Modulation of Their Malignant Behavior
Source: Int J Mol Sci. 2020 Nov 17;21(22):8669. doi: 10.3390/ijms21228669 (PMC7698414; doi:10.3390/ijms21228669)
Supplement: Supplementary file 1 [file ijms-21-08669-s001.zip]

Archive with 1 entries (1 files):
- ijms-964578-supplementary.docx
